# Supplementary material for: Data on nearly zero energy buildings (NZEBs) projects and best practices in Europe
Source: Data Brief. 2021 Nov 26;39:107641. doi: 10.1016/j.dib.2021.107641 (PMC8645458; doi:10.1016/j.dib.2021.107641)
Supplement: Supplementary file 1 [file mmc1.xlsx]

## Sheet: NZEB best practices
NAME	SYSTEMS	MS	YEAR OF CONSTRUCTION/RENOVATION	PED (kWh/m².year)	RES (%)	Floor Area(M2)	SPACE HEATING DEMAND (kWh/m².year)	TYPE
primary school Mariagrün in Graz, Styria	GAS BOILER, DISTRICT HEATING, HEAT RECOVERY, BIOMASS, PV	AT	2014	86	0	2500	11	NON-RES
residential building in the 11. district of Vienna	NA	AT	2013	55	NA	11645	14	RES
NZEB after school day care center	HEAT PUMPS, RAINWATER UTILISATION SYSTEM, CONDENSING GAS BOILER, WATER PUMP, FLOOR HEATING, HEAT EXCHANGER, SYSTEM D, DECENTRALISED ELECTRIC HEATING	BE	2014-2015	NA	NA	890	NA	NON-RES
Zero-energy office, bank office in Gooik	SOLAR PANELS, GEOTHERMAL, HEAT PUMP, DEEP INSULATION, VENTILATION SYSTEM D	BE	NA	E-level: 1	100% green energy	327	NA	NON-RES
Research Centre of the Technical University of Sofia	AMBIENT AIR HEAT PUMP, DECENTRALISED HEATING, VRF SYSTEM, HEAT RECOVERY, ENERGY SAVING LAMPS	BG	2012	47.94	63	1630	NA	NON-RES
Office building in Žminj	PV POWER PLANT, SOLAR WATER HEATING SYSTEM FOR LOW TEMPERATURE UNDERFLOOR HEATING AND DOMESTIC HOT WATER, HEAT PUMP, LED LIGHTING AND SENSOR LIGHTING, BUILDING AUTOMATION AND CONTROL SYSTEMS, FORCED RECUPERATION VENTILATION SYSTEM AND HEAT EXCHANGER	HR	NA	NA	NA	802	15	NON-RES
Koti Hyacint project (passive standard), Prague	NA	CZ	NA	From 48 to 68	NA	NA	From 9 to 15	RES
Kindergarten Weilimdorf	DISTRICT HEATING	DE	2009	NA	NA	1127	NA	NON-RES
Fabulous Passive House Kindergarten, Budapest	NA	HU	NA	NA	NA	NA	NA	NON-RES
Sustainable Building Energy Information Centre, University of Debrecen	DISTRICT HEATING, HEAT PUMP, SOLAR COLLECTORS, HEAT RECOVERY, PRESS DETECTOR	HU	2013	65	28.5	300	NA	NON-RES
Colaiste Choilm, Tullamore	RAINWATER RECOVERY SYSTEM, SOLAR PANELS, INTELLIGENT LIGHTING SYSTEMS, BIOMASS BOILERS	IE	2011	NA	NA	NA	NA	NON-RES
CasaClima Gold single-family house in Mascalucia	NA	IT	NA	NA	80	NA	5	RES
Centro Zero (CasaClima A) near Arezzo, Tuscany	HEAT PUMPS, PV SYSTEM	IT	NA	NA	NA	NA	17	BOTH
Italian pavilion at Expo 2015, Milan	NA	IT	2015	NA	NA	NA	NA	NON-RES
Nature and Forestry Administration	WATER /WATER HEAT PUMP, LED-LIGHTING SYSTEM, PV INSTALLATION, ENERGY MANAGEMENT SYSTEM, RAINWATER UTILISATION SYSTEM	LU	NA	70.6	NA	NA	26.4	NON-RES
Siġġiewi primary school	SMART LIGHTING	MT	2014	NA	NA	NA	NA	NON-RES
Solar Building XXI	PV SYSTEM WITH HEAT RECOVERY, EARTH TUBES	PT	2006	NA	NA	NA	NA	NON-RES
NZEB multi-family house F3 Brdo, Ljubljana	BIOMASS, ELECTRICITY, ELECTRICITY FROM PV, HEAT FROM THE ENVIRONMENT FOR HEAT PUMPS	SI	2016	36	72	5708	14	RES
Pilot renovation of 4th Primary School of Thesaloniki to NZEB	NA	EL	NA	NA	NA	NA	36.3	NON-RES
Municipal building of Fardala renovation	NA	EL	2015-2020	55.8 (non including RES)	0.579	NA	23.3	NON-RES
Childcare Centre Cologno Monzese	GROUND WATER HEAT PUMP, FREE COOLING, HEAT RECOVERY, ENERGY SAVING LAMPS, GEOTHERMAL, PV	IT	NA	42.9	0.3	580	NA	NON-RES
Luhtaa Nursery	DISTRICT HEATING, HEAT RECOVERY, LED, PV	FI	NA	76	50	1603	NA	NON-RES
Kindergarten in Preddvor	DISTRICT HEATING, HEAT RECOVERY, CFL MANUAL, PV	SI	NA	61.5	80+PV	1347	NA	NON-RES
Elementary School and Kinder-garten Albrechtsberg	BIOMASS BOILER, NIGHT VENTILATION, HEAT RECOVERY, PV	AT	NA	NA	100	1278	NA	NON-RES
Multifunctional School Houthaven	DISTRICT HEATING, LAKE WATER, PRESS DETECTOR	NL	NA	16.1	52	6500	NA	NON-RES
École François Mitterand	GAS BOILER, DECENTRALISED HEATING, HEAT RECOVERY, PRESS DETECTOR, PV, WINDOWS	FR	NA	-7.5	21	3558	NA	NON-RES
Plus Energy School Hohen Neuendorf	BIOMASS, PV, DECENTRALISED COOLING, PRESS DETECTOR, AUTOMATED WINDOWS	DE	NA	-0.5	21	6563	NA	NON-RES
Primary School in Bielawa	GEOTHERMAL, GEOTHERMAL HEAT PUMPS, HEAT RECOVERY, LED, PV	PL	NA	NA	38	681	NA	NON-RES
Primary School in Budzów	GEOTHERMAL, GEOTHERMAL HEAT PUMPS, HEAT RECOVERY, LED	PL	NA	104	25	821	NA	NON-RES
Bushbury Hill Primary School	GAS CONDENSING BOILER, PRESS DETECTOR, HEAT RECOVERY	UK	NA	193	0	1900	NA	NON-RES
Faculty of Agriculture, University of Osijek	WATER PUMP, HEAT PUMP, HEAT RECOVERY , WATER CELLS, ENERGY SAVING LAMPS	HR	NA	68.8	NA	18717	NA	NON-RES
Green Lighthouse	SOLAR THERMAL,DISTRICT HEATING, HEAT PUMPS, NIGHT VENTILATION, LED, PV, GEOTHERMAL	DK	NA	3	90	950	NA	NON-RES
single family house with office, Markovo	PV, Heat pump with energy storage in a boiler	BG	NA	‘Passive House’ standard		195	NA	RES
Social housing project Frankfurt	NA	DE	NA	‘Passive House’ standard		NA	NA	RES
Primary school in Lombardia	NA	IT	NA	NA		1970	NA	NON-RES
Weidelande project	Gas Boilers , Hot tap water, PV	NL	NA	NA		4064	NA	RES
A-32 building, Salburua	Cogeneration (CHP), High performance boilers, Photovoltaic panels	ES	NA	NA		15079	4.2 (heating and hot water)	RES
“FRANKFURTER KLIMASCHUTZHAUS”	PV, INVERTED, EXHAUSTED AIRE HEAT PUMPS, GAS BOILER, HEAT EXCHANGE	DE	NA	31	NA	2949	27	RES
APARTMENT BUILDING ON DORTHEAVEJ, COPENHAGEN	District heating with radiators, floor heating, Mechanical ventilation with heat recovery, PV	DK	NA	Building class 2020		6800	29.4 (NET HEATING ENERGY)	RES
NZEB "SAN GIUSTO" IN PRATO	Air heat pumps, natural ventilation, PV, condensing boiler, SOLAR THERMAL	IT	NA	9.27 (non-RES)		2127	4.15	RES
Lehtomäki day care center, Finland	Geothermal, floor heating, heat recovery	FI	2018	‘ClassA’		1265 (HEATED)	na	NON-RES
Maardu Day Care Center – Estonia	PV, FLOOR HEATING, HEAT RECOVERY, DISTRICT HEATING, GROUND SOURCE HEAT PUMP	EE	2018	140kWh/(m2a)		1111.7	na	NON-RES
Arken, Växjö, Sweden	NA	SE	2019	4.5		8327	na	RES
Kouvola Housing Fair District	HEAT RECOVERY, MECHANICAL VENTIALTION, DISTRICT HEATING, AIR TO WATER HEAT PUMPS, FLOOR HEATING	FI	2018-2019	classB		na	na	RES
Åryd Hemset 1:229, Växjö - Sweden	GEOTHERMAL	SE	2019	28kwh/m2	NA	900	na	RES
Kleehäuser, Freiburg	natural gas-powered cogeneration plant, solar thermal, Heat Recovery, Natural gas-powered CHP, pv, Off-site wind turbine, LED lightning	DE	2006	152 kWh/m2y	148 kWh/m2y	2520 (NET)	na	RES
Solar settlement in Schlierberg	district heating, CHP plant fired by wood chips and natural gas, heat recovery, pv	DE	2006	70 kWh/m2y	142kWh/m2y	7890 (NET)	na	RES
Plus Energy Settlement in Weiz-Gleisdorf	PV, HEAT RECOVERY, HEAT EXCHANGER	AT	2006	120 kWh/m2y	142kWh/m2y	93/105 PER APPARTMENT	na	RES
Beddington Zero EnergyDevelopment in London	CHP gas boiler, HEAT RECOVERY, PV	UK	2002	na	na	8850 (NET)	na	BOTH
ENERPOS Universitycomplexin Saint Pierre	natural cross-ventilation, led LIGHTING, PV	FR	2009	52 kWh/m2y	380 kWh/m2y	781 (NET)	na	NON-RES
Leaf House inLoccioni	PV, heatpump, solar thermal , Geothermal Heat Pump	IT	2008	160 kWh/m2y	113 kWh/m2y	477 (NET)	na	RES
Väla Gård	Insulation, heat recovery, Ground source heat pump, pv	SE	2012	98 kWh/m2y	101 kWh/m2y	1670	10 kWh/m2y	NON-RES
Aspern IQ	Ground water heat pump, heat pump, pv, wind turbine	AT	2012	66.8 kWh/m2y	na	10620	8 kWh/m2y	NON-RES
Green Home Nanterre	triple-glazed windows, decentralized ventilation with 96% of heat recovery, heat recovery on grey water.	FR	2016	23,3 kWh/m2/y (for heating, cooling, ventilation, lighting and SHW only)	100	11500	3,9 kWh/(m2a)	RES
NH-Tirol	cogeneration unit wood + solar thermal energy (dhw) + air system with heat recover	AT	2008-2009	117 kWh/m2/y	100	7493.2 (HEATED)	11kWh/(m2a)	NON-RES
Solallén	Well insulated and air tight, Balanced ventilation with heat recovery, Ground source heat pump, Photovoltaic panels	SE	2015	23,3 kWh/m2/y (for heating, cooling, ventilation, lighting and SHW only	100	11500 (HEATED)	3,9 kWh/(m2a)	NA
Residence Alizari	High-performance envelope (triple glazing, internal AND external insulation); Double-flux ventilation with heat recovery; Centralized wood boiler; PV panels	FR	2015	98 kWh/m2y	NA	5085	7.2 kWh/(m2a)	RES
i+R Headquarter	PV, GEOTHERMAL HEAT PUMP	AT	2011-2013	NA	NA	3629 (HEATED)	28 kWh/(m2a)	NON-RES
Isola Nel Verde	COGENERATION GROUP, GEOTHERMAL HEAT PUMP, PHOTOVOLTAIC AND THERMAL SOLAR PANELS, GREEN ROOF, SOLAR THERMAL	IT	2012	NA	200	1134 (HEATED)	21.19 kWh/(m2a)	RES
moretti more	solar thermal, heat pump, condensing boiler	IT	2014	NA	56.1	175 (HEATED)	37.79 kWh/(m2a)	RES
Les Heliades	NA	FR	2015	34 kWh/m2y	NA	4645 (HEATED)	16.9 Wh/(m2a)	NA
Brussels Ring	thermal insulation, decentralized ventilation system with heat recovery , gas condensing heater with solar thermal warmers, SOLAR THERMAL	BE	NA	37 kWh/m2y	NA	10006 (NET HEATED)	35.84 kWh/(m2a)	NON-RES
	HEAT PUMP	13
	RAINWATER/LAKE WATER	4	NON-RESIDENTIAL	27
	GAS BOILERS	4	RESIDENTIAL	4
	WATER PUMP	3	MIXED USE	1
	FLOOR HEATING	2
	HEAT RECOVERY	12
	SYSTEM D	2
	DISTRICT HEATING	11
	PV/SOLAR COLLECTORS	17
	GEOTHERMAL	6
	DEEP INSULATION	1
	LED LIGHTING/SMART LIGHTING	17
	AUTOMATION SYSTEMS/ENERGY MANAGEMENTù	2
	BIOMASS	5
	LOW ENERGY COOLING	20
						REFERENCES
					AZEB	Life cycle costs and environmental performance for case study NZEB’s in operation Year 1 : may 1 – december 31 2017
						National plans for NZEB
						CA
					conzeb	Why Nearly Zero Energy Buildingsare the Right Choice, Experiences, expectations and co-benefits of living in NZEBs
					NERO	NERO–CostreductionofnewNearly‐ZeroEnergyWoodenbuildingsinNorthernClimateConditions (D3.4ReportonnZEBcostcalculationandanalys=
					ZERO-PLUS	D1.1SUMMARY OF CURRENT STATE OF THE ART ON NEAR ZERO ENERGY SETTLEMENTS IN EUROPE
						CRAVEZERO

## Sheet: TECHNOLOGIES
				GAS BOILER	DISTRICT/DECENTRALISED HEATING / COOLING	MECHANICAL VENTILATION WITH HEAT RECOVERY	BIOMASS	PV	SOLAR THERMAL	HEAT PUMP	RAINWATER/ LAKEWATER	WATER PUMP	FLOOR HEATING	HEAT EXCHANGER	GEOTHERMAL	ENERGY SAVING/INTELLIGENT LAMPS	CHP	WIND TURBINE	NATURAL COOLING/VENTILATION
primary school Mariagrün in Graz, Styria	AT	2014	SCHOOL	1	1	1	1	1
NZEB after school day care center	BE	2014-2015	CHILD CARE CENTRE	1						1	1	1	1	1
Zero-energy office, bank office in Gooik	BE	NA	OFFICE						1	1					1
Research Centre of the Technical University of Sofia	BG	2012	UNIVERSITY		1	1				1						1
Office building in Žminj	HR	NA	OFFICE			1		1	1	1			1	1		1
Kindergarten Weilimdorf	DE	2009	SCHOOL		1
Sustainable Building Energy Information Centre, University of Debrecen	HU	2013	UNIVERSITY		1	1			1	1
Colaiste Choilm, Tullamore	IE	2011	SCHOOL				1		1		1					1
Centro Zero (CasaClima A) near Arezzo, Tuscany	IT	NA	MIXED USE					1		1
Nature and Forestry Administration	LU	2015	ADMINISTRATIVE					1		1	1	1				1
Siġġiewi primary school	MT	2014	SCHOOL					1	1							1
NZEB multi-family house F3 Brdo, Ljubljana	SI	2016	FAMILY HOUSE				1	1	1	1			1
Childcare Centre Cologno Monzese	IT	NA	CHILD CARE CENTRE			1		1		1					1	1
Luhtaa Nursery	FI	NA	SCHOOL		1	1		1								1
Kindergarten in Preddvor	SI	NA	SCHOOL		1	1		1
Elementary School and Kinder-garten Albrechtsberg	AT	NA	SCHOOL			1	1	1											1
Multifunctional School Houthaven	NL	NA	SCHOOL		1						1
École François Mitterand	FR	NA	SCHOOL	1	1	1		1
Plus Energy School Hohen Neuendorf	DE	NA	SCHOOL		1		1	1									1
Primary School in Bielawa	PL	NA	SCHOOL			1		1		1					1	1
Primary School in Budzów	PL	NA	SCHOOL			1				1					1	1
Bushbury Hill Primary School	UK	NA	SCHOOL	1		1
Faculty of Agriculture, University of Osijek	HR	NA	UNIVERSITY			1				1		1				1
Green Lighthouse	DK	NA	OTHER		1			1	1	1					1	1			1
single family house with office, Markovo	BG	NA	FAMILY HOUSE					1		1
Weidelande project	NL	NA	RESIDENTIAL	1				1
A-32 building, Salburua	ES	NA	RESIDENTIAL					1									1
“FRANKFURTER KLIMASCHUTZHAUS”	DE	NA	RESIDENTIAL	1				1		1				1
APARTMENT BUILDING ON DORTHEAVEJ, COPENHAGEN	DK	NA	APARTMENT BUILDING		1	1		1				1
NZEB "SAN GIUSTO" IN PRATO	IT	NA	RESIDENTIAL					1	1	1									1
Lehtomäki day care center	FI	2018	CHILD CARE CENTRE			1			1				1		1
Maardu Day Care Center	EE	2018	CHILD CARE CENTRE			1		1		1			1		1
Kouvola Housing Fair District	FI	2018-2019	RESIDENTIAL		1	1	1			1			1
Åryd Hemset 1:229, Växjö	SE	2019	RESIDENTIAL		1	1									1
Kleehäuser, Freiburg	DE	2006	RESIDENTIAL			1		1	1							1	1	1	1
Solar settlement in Schlierberg	DE	2006	RESIDENTIAL		1	1		1									1
Plus Energy Settlement in Weiz-Gleisdorf	AT	2006	RESIDENTIAL			1		1						1	1
Beddington Zero Energy Development in London	UK	2002	MIXED USE			1		1									1	1
ENERPOS University complex in Saint Pierre	FR	2009	UNIVERSITY					1								1			1
Leaf House in Loccioni	IT	2008	RESIDENTIAL					1	1	1			1		1				1
Väla Gård	SE	2012	OFFICE			1		1		1					1
Aspern IQ	AT	2012	OFFICE					1		1					1			1
Green Home Nanterre	FR	2016	RESIDENTIAL		1	1		1
NH-Tirol	AT	2008-2009	HOTEL			1			1								1
Solallén	SE	2015	NA			1		1		1					1
Residence Alizari	FR	2015	RESIDENTIAL			1		1
i+R Headquarter	AT	2011-2013	OFFICE					1		1					1
Isola Nel Verde	IT	2012	RESIDENTIAL					1	1	1					1		1		1
Moretti More	IT	2014	RESIDENTIAL						1	1
Brussels Ring	BE	NA	OTHER	1	1	1			1
				7	16	28	6	34	15	25	4	4	7	4	15	13	7	3	7
			PV	34
			MECHANICAL VENTILATION WITH HEAT RECOVERY	28												REFERENCES
			HEAT PUMP	25
			DISTRICT/DECENTRALISED HEATING / COOLING	16											AZEB	Life cycle costs and environmental performance for case study NZEB’s in operation Year 1 : may 1 – december 31 2017
			SOLAR THERMAL	15												National plans for NZEB
			GEOTHERMAL	15												CA
			ENERGY SAVING/INTELLIGENT LAMPS	13											conzeb	Why Nearly Zero Energy Buildingsare the Right Choice, Experiences, expectations and co-benefits of living in NZEBs
			GAS BOILER	7											NERO	NERO–CostreductionofnewNearly‐ZeroEnergyWoodenbuildingsinNorthernClimateConditions (D3.4ReportonnZEBcostcalculationandanalys=
			CHP	7											ZERO-PLUS	D1.1SUMMARY OF CURRENT STATE OF THE ART ON NEAR ZERO ENERGY SETTLEMENTS IN EUROPE
			NATURAL COOLING/VENTILATION	7												CRAVEZERO
			FLOOR HEATING	7
			BIOMASS	6
			RAINWATER/ LAKEWATER	4
			WATER PUMP	4
			HEAT EXCHANGER	4
			WIND TURBINE	3

## Sheet: TECHNOLOGY COST
	PV	Installation	Grid connection	Product cost	Initial design cost	Operational energy use revenues(from electricity sold to the grid)	Trends/objectives
	FR	2.8 € (without VAT) / Wp	1200-3000 € HT			<3 kWp, 18.7 c€/kWh, plus 4 c€/kWh if the PV modules replace a building element	800 MWpwill be installed yearly in the next years
	BG	200€/kW installed		900€/kW installed	450€ installed (for up to 30kWinstalled)	184 €/kW installed year (for up to 5 kWp)	Increase in the number of installation
	DE	1500€/kWp	100-2000 €			0.16€/kWh
	ES						self-consumption sector will steadily grow from 2018 onwards
	IT						reduce PV costs by 40 to 70% per year for next years
	Biomass	Installation	Product cost	Initial design cost	Operational energy costs	Trends/objectives
	FR	440-1270€	1680-4620 €		340 € per ton of pellets, delivered on site (i.e. 7 c€ / kWh)115 € per m3wood logs (i.e. 3.3 c€ / kWh)	No specific objective regarding biomass
	ES	4500-16210€				Efforts by government to promote thermal biomass through various programmes
	IT	70-200€/kw	500-2000 €/kw		Pellet: 4.5€ per 15kg, 230€ per ton, (0.07€/kWh)	50-65% tax incentives for biomass installation
	Heat pump	Installation	Product cost	Initial design cost	Annual maintenacne cost	Operational energy costs	Trends/objectives
	FR	485-2100€	2200-13000€		150-200€	14, 16 c€/kWh and 100 €/year fixed cost for 6 kW	No specific objective regarding heat pumps
	BG	2000	11000	500	300		Steady development and increase in the number of installations
	ES	700-7000 full installed	178-826€/kWinstalled		14,5-800€/kWinstalled	0,117 €/KWh	No specific objectives for the heat pumps, except for geothermal heat pumps, which have specific financial aid
	IT	13-60 €/kW	130-700 €/kW	10% (on the whole plant system: generation, emission, distribution, controls).		Electricity prices: 0,13 €/kWh + 10 €/month (VAT excluded)15Gas prices:0.091 €/kWh	50-65% tax incentives for heat pumps
	Solar thermal	Installation	Product cost	Initial design cost	Operational energy costs	Trends/objectives
	FR	1200 €/m2			30-80 kWh el/m2 (annual)	No specific objective regarding solar thermal
	IT	210-260 €/m2	500-600 €/m2	5 €/m2	30-80 kWh el /m2 collector (pump and control)	50-65% tax incentives for solar thermal

## Sheet: COST
	€/m2
BRUSSELS RING	830	366	BE	CRAVEZERO		BE	830	366
Les Heliades	1189	610	FR	CRAVEZERO		FR	1262.67	632.5
moretti more	2408	1412	IT	CRAVEZERO		IT	1765.5	1207.67
Isola Nel Verde	1899	1106	IT	CRAVEZERO		AT	1105.5	533.333					Average construction and maintenance cost of best practicce example buildings by MS
i+R Headquarter	1908	1105	IT	CRAVEZERO		SE	1533.67	696
Residence Alizari	1128	601	AT	CRAVEZERO		UK	1580
Solallén	1208	436	SE	CRAVEZERO		DE	1547
NH-Tirol	857	583	AT	CRAVEZERO		EE	1423
Green Home Nanterre	935	655	FR	CRAVEZERO		FI	2971
Aspern IQ	1017	416	AT	CRAVEZERO		ES	682.3
Väla Gård	1595	956	SE	CRAVEZERO		NL	694.57
Leaf House inLoccioni	847		IT	ZEROPLUS		BG	853.55
ENERPOS Universitycomplexin Saint Pierre	1664		FR	ZEROPLUS
Beddington Zero EnergyDevelopment in London	1580		UK	ZEROPLUS		ES	682.3
Plus Energy Settlement in Weiz-Gleisdorf	1420		AT	ZEROPLUS		NL	694.57
Solar settlement in Schlierberg	1940		DE	ZEROPLUS		BE	830	366
Kleehäuser, Freiburg	1154		DE	ZEROPLUS		BG	853.55
Åryd Hemset 1:229, Växjö - Sweden	1798		SE	NERO		AT	1105.5	533.333
Maardu Day Care Center – Estonia	1423		EE	NERO		FR	1262.67	632.5
Lehtomäki day care center, Finland	2971		FI	NERO		EE	1423
Kouvola Housing Fair District	2533.9		FI	NERO	on average	SE	1533.67	696
A-32 building, Salburua	682.3		ES	AZEB		DE	1547
Weidelande project	694.57		NL	AZEB	on average	UK	1580
single family house with office, Markovo	853.55		BG	AZEB		IT	1765.5	1207.67
						FI	2971

## Sheet: ENERGY-RES
												Average RES share in best practicce example buildings by MS
moretti more	56.1	IT	CRAVEZERO		IT	95.3667		DE	0.21
Isola Nel Verde	200	IT	CRAVEZERO		SE	102.5		PL	0.315
Solallén	100	SE	CRAVEZERO		AT	66.6667		FI	0.5
NH-Tirol	100	AT	CRAVEZERO		FR	60.5		NL	0.52
Green Home Nanterre	100	FR	CRAVEZERO		DK	90		FR	0.605
Väla Gård	105	SE	CRAVEZERO		PL	31.5		BG	0.63
Green Lighthouse	90	DK	CA		DE	21		HU	0.65
Primary School in Budzów	25	PL	CA		NL	52		AT	0.666667
Primary School in Bielawa	38	PL	CA		SI	80		SI	0.8
Plus Energy School Hohen Neuendorf	21	DE	CA		FI	50		DK	0.9
École François Mitterand	21	FR	CA		BE	100		IT	0.953667
Multifunctional School Houthaven	52	NL	CA		BG	63		BE	1
Elementary School and Kinder-garten Albrechtsberg	100	AT	CA		HU	65		SE	1.025
Kindergarten in Preddvor	80	SI	CA
Luhtaa Nursery	50	FI	CA
Childcare Centre Cologno Monzese	30	IT	CA
primary school Mariagrün in Graz, Styria	0	AT	CA
Zero-energy office, bank office in Gooik	100	BE	CA
Research Centre of the Technical University of Sofia	63	BG	CA
Sustainable Building Energy Information Centre, University of Debrecen	65	HU	CA
											Average primary energy demand and heating demand in best practicce example buildings by MS
	kWh/m2y	kWh/m2y
BRUSSELS RING	37	35.84	BE	CRAVEZERO		BE	37	35.84
Les Heliades	34	16.9	FR	CRAVEZERO		FR	43	10.4
moretti more		37.79	IT	CRAVEZERO		IT	26.085	18.855
Isola Nel Verde		21.19	IT	CRAVEZERO		AT	90.4667	10.24
i+R Headquarter		28	IT	CRAVEZERO		SE	75	6.95
Residence Alizari	98	7.2	AT	CRAVEZERO		DE	84.3333
Solallén		3.9	SE	CRAVEZERO		EE	140	9.3
NH-Tirol	117	11	AT	CRAVEZERO		DK	11.5
Green Home Nanterre		3.9	FR	CRAVEZERO		SI	48.75	14
Aspern IQ	66.8	8	AT	CRAVEZERO		HR	68.8
Väla Gård	98	10	SE	CRAVEZERO		PL	104
ENERPOS Universitycomplexin Saint Pierre	52		FR	ZEROPLUS		NL	16.1
Plus Energy Settlement in Weiz-Gleisdorf	120		AT	ZEROPLUS		FI	76
Solar settlement in Schlierberg	70		DE	ZEROPLUS		BG	47.9
Kleehäuser, Freiburg	152		DE	ZEROPLUS		CZ	58	12
Åryd Hemset 1:229, Växjö - Sweden	52		SE	NERO		HU	28.5
Maardu Day Care Center – Estonia	140	9.3	EE	NERO		LU	70.6	26.4
NZEB "SAN GIUSTO" IN PRATO	9.27	4.15	IT	CONZEB
Kouvola Housing Fair District		101	FI	NERO		DK	11.5
APARTMENT BUILDING ON DORTHEAVEJ, COPENHAGEN	20		DK	CONZEB		NL	16.1
“FRANKFURTER KLIMASCHUTZHAUS”	31		DE	CONZEB		IT	26.085	18.855
NZEB multi-family house F3 Brdo, Ljubljana	36	14	SI	CONZEB		HU	28.5
Green Lighthouse	3		DK	CA		BE	37	35.84
Faculty of Agriculture, University of Osijek	68.8		HR	CA		FR	43	10.4
Primary School in Budzów	104		PL	CA		BG	47.9
Multifunctional School Houthaven	16.1		NL	CA		SI	48.75	14
Kindergarten in Preddvor	61.5		SI	CA		CZ	58	12
Luhtaa Nursery	76		FI	CA		HR	68.8
Childcare Centre Cologno Monzese	42.9		IT	CA		LU	70.6	26.4
primary school Mariagrün in Graz, Styria	86	11	AT	CA		SE	75	6.95
residential building in the 11. district of Vienna	55	14	AT	CA		FI	76
Research Centre of the Technical University of Sofia	47.9		BG	CA		DE	84.3333
Koti Hyacint project (passive standard), Prague	58	12	CZ	CA		AT	90.4667	10.24
Sustainable Building Energy Information Centre, University of Debrecen	28.5		HU	CA		PL	104
CasaClima Gold single-family house in Mascalucia		5	IT	CA		EE	140	9.3
Centro Zero (CasaClima A) near Arezzo, Tuscany		17	IT	CA
Nature and Forestry Administration	70.6	26.4	LU	CA

## Sheet: HEAT RECOVERY
Green Home Nanterre	HEAT RECOVERY	0.96	FR	CRAVEZERO
Beddington Zero EnergyDevelopment in London	HEAT RECOVERY	0.7	UK	ZEROPLUS
Plus Energy Settlement in Weiz-Gleisdorf	HEAT RECOVERY	0.85	AT	ZEROPLUS
Kleehäuser, Freiburg	HEAT RECOVERY	0.85	DE	ZEROPLUS
Åryd Hemset 1:229, Växjö - Sweden	HEAT RECOVERY	0.795	SE	NERO
Maardu Day Care Center – Estonia	HEAT RECOVERY	81-87%	EE	NERO
Lehtomäki day care center, Finland	HEAT RECOVERY	0.8	FI	NERO
Kouvola Housing Fair District	HEAT RECOVERY	0.79	FI	NERO
NZEB multi-family house F3 Brdo, Ljubljana	HEAT RECOVERY	0.75	SI	CONZEB
Faculty of Agriculture, University of Osijek	HEAT RECOVERY	0.85	HR	CA
Bushbury Hill Primary School	HEAT RECOVERY	0.8	UK	CA
Primary School in Budzów	HEAT RECOVERY	0.8	PL	CA
Primary School in Bielawa	HEAT RECOVERY	0.82	PL	CA
Elementary School and Kinder-garten Albrechtsberg	HEAT RECOVERY	0.7	AT	CA
Luhtaa Nursery	HEAT RECOVERY	0.75	FI	CA
primary school Mariagrün in Graz, Styria	HEAT RECOVERY	0.8	AT	CA
Research Centre of the Technical University of Sofia	HEAT RECOVERY	0.75	BG	CA		Heat recovery efficiency average in NZEB example buildings per country
	FR	0.96
	DE	0.85
	HR	0.85
	EE	0.84
	PL	0.81
	SE	0.795
	AT	0.8
	FI	0.78
	UK	0.75
	SI	0.75
	BG	0.75

## Sheet: SYSTEMS
	HEATING								HEATING										DHW
	SOLAR THERMAL	9	0.166667		WATER PUMP		0.0555556
	BOILER (GAS, PELLET)	15	0.277778		DISTRICT HEATING		0.12963
	HEAT PUMP	25	0.462963		COGENERATION		0.12963
	WATER PUMP	3	0.0555556		FLOOR HEATING		0.12963
	DISTRICT HEATING	7	0.12963		SOLAR THERMAL		0.166667
	COGENERATION	7	0.12963		BOILER (GAS, BIOMASS)		0.277778
	FLOOR HEATING	7	0.12963		HEAT PUMP		0.462963
	RES
	PV	33	0.611111		AMBIENT HEAT		0.037037
	GEOTHERMAL/EARTH	15	0.277778		WIND		0.0555556
	BIOMASS	8	0.148148		BIOMASS		0.148148
	SOLAR THERMAL	9	0.166667		SOLAR THERMAL		0.166667
	AMBIENT HEAT	2	0.037037		GEOTHERMAL/EARTH		0.277778
	WIND	3	0.0555556		PV		0.611111
	DHW								RES											LIGHTING
	HEAT PUMP	12	0.222222		WATER PUMP		0.0185185
	SOALR THERMAL	7	0.12963		BOILER		0.111111
	DISTRICT HEATING	10	0.185185		SOALR THERMAL		0.12963
	BOILER	6	0.111111		DISTRICT HEATING		0.185185
	WATER PUMP	1	0.0185185		HEAT PUMP		0.222222
	LIGHTING
	LED	7	0.12963		CFL		0.037037
	ENERGY SAVING LAMPS	3	0.0555556		T5		0.037037
	CFL	2	0.037037		SMART LIGHTING		0.037037
	PRESSENCE DETECTOR	7	0.12963		ENERGY SAVING LAMPS		0.0555556
	T5	2	0.037037		LED		0.12963
	SMART LIGHTING	2	0.037037		PRESSENCE DETECTOR		0.12963
	VENTILATION
	MECHANICAL (SYSTEM D, VRV, HEAT RECOVERY, EXHAUST AIR)	37	0.685185		MECHANICAL (SYSTEM D, VRV, HEAT RECOVERY, EXHAUST AIR)		0.685185
	NATURAL	5	0.0925926		NATURAL		0.0925926			VENTILATION									COOLING
	COOLING
	NATURAL	9	0.166667		NATURAL		0.166667
	MECHANICAL	8	0.148148		MECHANICAL		0.148148

## Sheet: U-VALUES
			WALLS	ROOFS	FLOORS	WINDOWS
Leaf House inLoccioni	IT	ZEROPLUS	0.15	0.25	0.41	0.56			IT	0.17	0.206667	0.41	1.06333		BE	0.08	0.13		0.99
ENERPOS Universitycomplexin Saint Pierre	FR	ZEROPLUS	0.9	0.27	1.08	5.9			FR	0.525	0.175	1.08	3.83		DK	0.095	0.084		0.72
Beddington Zero EnergyDevelopment in London	UK	ZEROPLUS	0.11	0.1	0.1	1.2			UK	0.12	0.1	0.1	1.05		PL	0.1	0.085		0.78
Plus Energy Settlement in Weiz-Gleisdorf	AT	ZEROPLUS	0.09	0.11	0.1	0.8			AT	0.133333	0.11	0.1	0.753333		SI	0.1	0.09		0.88
Solar settlement in Schlierberg	DE	ZEROPLUS	0.12	0.12	0.16	0.8			DE	0.162	0.135	0.23	0.92		UK	0.12	0.1	0.1	1.05
Kleehäuser, Freiburg	DE	ZEROPLUS	0.17	0.11	0.18	0.98			SE	0.134	0.104	0.117	0.9		FI	0.125	0.07	0.14	0.83
Åryd Hemset 1:229, Växjö - Sweden	SE	NERO	0.134	0.104	0.117	0.9			EE	0.18	0.09	0.19	0.335		AT	0.133333	0.11	0.1	0.753333
Maardu Day Care Center – Estonia	EE	NERO	0.18	0.09	0.19	0.27-0.40			FI	0.125	0.07	0.14	0.83		SE	0.134	0.104	0.117	0.9
Lehtomäki day care center, Finland	FI	NERO	0.16	0.09	0.15	1			NL	0.245	0.2		1.1		HU	0.16	0.15	0	1.1
NZEB "SAN GIUSTO" IN PRATO	IT	CONZEB	0.17	0.2		1.46			DK	0.095	0.084		0.72		DE	0.162	0.135	0.23	0.92
Kouvola Housing Fair District	FI	NERO	0.16	0.08	0.14	1			HR	0.4	0.3		1.05		IT	0.17	0.206667	0.41	1.06333
“FRANKFURTER KLIMASCHUTZHAUS”	DE	CONZEB	0.18						PL	0.1	0.085		0.78		EE	0.18	0.09	0.19	0.335
A-32 building, Salburua	ES	AZEB	0.35						SI	0.1	0.09		0.88		NL	0.245	0.2		1.1
Weidelande project	NL	AZEB	0.29						BE	0.08	0.13		0.99		BG	0.35	0.26	0	1.7
Green Lighthouse	DK	CA	0.095	0.084		0.72			BG	0.35	0.26	0	1.7		ES	0.35
Faculty of Agriculture, University of Osijek	HR	CA	0.4	0.3		1.1			HU	0.16	0.15	0	1.1		HR	0.4	0.3		1.05
Bushbury Hill Primary School	UK	CA	0.13	0.1		0.9			ES	0.35					FR	0.525	0.175	1.08	3.83
Primary School in Budzów	PL	CA	0.09	0.07		0.78
Primary School in Bielawa	PL	CA	0.11	0.1		0.78				Average U-Values in NZEB example buildings per country
Plus Energy School Hohen Neuendorf	DE	CA	0.14	0.11		0.8
École François Mitterand	FR	CA	0.15	0.08		1.76
Multifunctional School Houthaven	NL	CA	0.2	0.2		1.1
Elementary School and Kinder-garten Albrechtsberg	AT	CA	0.15	0.11		0.81
Kindergarten in Preddvor	SI	CA	0.1	0.09		0.88
Luhtaa Nursery	FI	CA	0.09	0.06		0.66
Childcare Centre Cologno Monzese	IT	CA	0.19	0.17		1.17
primary school Mariagrün in Graz, Styria	AT	CA	0.16	0.11		0.65
NZEB after school day care center	BE	CA	0.08	0.08-0.18		0.99
Research Centre of the Technical University of Sofia	BG	CA	0.35	0.26		1.7
Office building in Žminj	HR	CA				0.9-1.1
Kindergarten Weilimdorf	DE	CA	0.2	0.2	0.35	1.1
Sustainable Building Energy Information Centre, University of Debrecen	HU	CA	0.16	0.15		1.1
